# Supplementary material for: The Role of Small Molecules and Their Effect on the Molecular Mechanisms of Early Retinal Organoid Development
Source: Int J Mol Sci. 2021 Jun 30;22(13):7081. doi: 10.3390/ijms22137081 (PMC8268497; doi:10.3390/ijms22137081)
Supplement: Supplementary file 1 [file ijms-22-07081-s001.zip]

Archive with 1 entries (1 files):
- ijms-1264349-supplementary.pdf
